# Supplementary material for: Densazalin, a New Cytotoxic Diazatricyclic Alkaloid from the Marine Sponge Haliclona densaspicula
Source: Molecules. 2021 May 25;26(11):3164. doi: 10.3390/molecules26113164 (PMC8198397; doi:10.3390/molecules26113164)
Supplement: Supplementary file 1 [file molecules-26-03164-s001.zip]

Archive with 1 entries (1 files):
- molecules-1220899-supplementary.pdf
